# Supplementary material for: Genome-Wide Identification and Analysis of Small Nucleolar RNAs and Their Roles in Regulating Latex Regeneration in the Rubber Tree (Hevea brasiliensis)
Source: Front Plant Sci. 2021 Oct 26;12:731484. doi: 10.3389/fpls.2021.731484 (PMC8575768; doi:10.3389/fpls.2021.731484)
Supplement: Supplementary Table 1 — Sequences analysis of snoRNA libraries by high-throughput sequencing. [file Table_1.XLSX]

## Sheet: Table S1
Table S1. Sequences analysis of snoRNA libraries by high-throughput sequencing
Sample	Raw reads	Raw Q30	Raw GC	Length	Clean reads
Leaf-1	29,486,413	89.40;89.70	43.49;44.18	125;125	23843655
Leaf-2	27,596,043	91.27;89.69	44.90;45.59	125;125	22643959
Leaf-3	25,436,294	90.29;88.06	45.23;45.88	125;125	21556827
Latex-1	18185946	90.40;91.10	42.12;42.26	125;125	16056827
Latex-2	22,143,959	90.35;89.98	44.88;45.12	125;125	19265743
Latex-3	21556827	91.29;89.25	45.59;46.01	125;125	18185946

## Sheet: Table S2
Table S2. The putative snoRNAs candidates in rubber tree. (its expression in latex/leaf≥2)
snoRNA ID	Type	PPEE	PPDE	Post FC	Real FC	Sequence
HbsnoR1	C/D guide	2.47025e-13	1	167.742	5273.5	ACCATGATGAAATTAATAATGAATCCAAAGGCTGCAATTGCAAACATGAGTCCTCCACTTACCTCTGAATT
HbsnoR2	C/D guide	1.66311e-13	1	163.59	5142.2	GTCCAATGATGACCTGGAGAGCATCTCGGCCCGTGGAGCTGACTCTGACTCCGATGCTGACGATTCAGACGCTGTCGTTGACGATGATGAA
HbsnoR3	C/D guide	4.228e-09	1	124.149	5110.3	GGGATGATGGGTTGCATCAAGTGAGAAGTCCTATAGTGGCACATGTTACCTATCCTTGATTAAAGTTTGAGAACTGAACT
HbsnoR4	C/D guide	3.78195e-08	1	122.22	4702.82	AGGAAGTGATGACTCCTGCTTTTCTGATGCAGAAGATGGGTCTTGCTACTCTCAATTTTATTCTACCACGGGTGGCTCCTATGACGATTACGCTTTCGCTTGTGTCTCTGAT
HbsnoR5	C/D guide	9.93685e-09	1	128.634	4036.87	GCTTTATGATGACATTAATGCGTTCTTACACTGGGCTTGTGATAGCATATATACTTAAAACCTTGTACTTTGTAAGACATTCGAGCAGTCGAGAAATTTCCCTGAT
HbsnoR6	C/D guide	0.000643288	0.999357	99.0345	3803.49	ATGGTGATGAGTGAGCAGTTGAGCAATGTATTGGTTCAAACTGAGCAAAAGGCTACTTCATTTCATTATTTCTCAGTCATGTCACGTGTCACTGAAAG
HbsnoR7	C/D guide	0.0104248	0.989575	83.8955	3440.23	AGAAAGTGATGAAGATTCTTTTGAGGATTCAATAAATGAATCTGATTCTTCTGATAACTTGTGTTCTGATCATAATAAGACTGAT
HbsnoR8	C/D guide	8.81372e-07	0.999999	169.619	311.899	GAAATGCTGAGTTGATAATAAGCCTTGTGATAGGGTTCATCTGCCAACAGCAATTGTTTTTATCTTTTAATTTACAGATTAAAGGGAGATTTGCTTCCTCCGTTGAGCTGATTG
HbsnoR9	C/D guide	0	1	98.0021	98.5709	TAGTGATGATGAGCAGTGGATGTTGAAAAATCAAACTTCTTCTGAACTTACCAACAGCAGCTTATGGGAGATCTCTGAG
HbsnoR10	C/D guide	0	1	43.6441	53.8711	TGCTCATGATGATCTCCTCAATCTCCCAACTGGCCCCCGCCAGCGTTCTGCTGAAGAGCTCCACCAGTCTAGGCTCGGTGGCGGCTTCAAATCGCATGGTATGAG
HbsnoR11	C/D guide	0	1	39.3161	44.3714	TAGTGATGATGAGCAGTGGATGTTGAAAAATCAAACTTCTTCTGAACTTACCAACAGCAGCTTATGGGAGATCTCTGAG
HbsnoR12	C/D guide	0.0472096	0.95279	6.1843	6.50238	TAGATGATGAACAAGGCAGCAATCTCAGCGACTGCCGCTTCTAGCTGATGAAGAAGTATTGTTTGCAATAAGAATACAATTATCTGAAGA
HbsnoR13	C/D guide	3.42125e-05	0.999966	5.6429	5.73351	CATACATAATGAGCGGAGACTTTCGAATTTTCCAGACATGCCTTCCCCTGCGTGCTTCACAGACTGGAAAGGTGCTTGAAGGCCATGGAAACTTGAAAACCTAGCTGAC
HbsnoR14	C/D guide	4.46368e-06	0.999996	5.08795	5.11898	AAAATGATGAGTGCAACTTCAGCATCACAGAGAACTGATAGCTCAAAGGCCTTCTTAAGGAGCCCATTTCTTCTCTTCGAAAAAGTTACTTGCCTGCTGGCTGCATTTTCTATCCTCTTCATCTGAGTC
HbsnoR15	C/D guide	0.00240057	0.997599	4.47084	4.51372	TTGGTCATGACCATCAGCTGTCTGACGGCTGAGACCGCCACCGCGTGTTCGCCTCTGGACACCGGACCTCGACAATCCGATGCTGGGGAGGTTACACCCCACACCGTCTGATGG
HbsnoR16	C/D guide	2.52687e-13	1	4.02044	4.04935	TCTATGCTGACTGGGACTGGGAGGTCTCTCGACGTACTTCCTTCTTGCTTTGACACTAGCACAGGACGGTGGGGTCAGAAGAAGCTCGCTGCCGGAGAGAAGGAAGGACAGTGCTAAAGAAAGGTTTGGAATCTGGGGCCCCCTTCTAGGGATGAGGA
HbsnoR17	C/D guide	0	1	3.54868	3.56508	TTGATGATGAAGACATTCTGGTTGAGCTGGAGTCCTTGCTTGACCCTGAAAGAAGTTCAGGTCGCAATTCTGAAGA
HbsnoR18	C/D guide	8.92619e-14	1	3.5205	3.5596	CTCATCATGATCCATCTTTTACCTCCCCTGAACCTTATTCGTTATTGGAAATGATTCCCTTGAACCGATCTCTTAGCTCAAAACAGATCGCAATCGCTGAGAG
HbsnoR19	C/D guide	0.0175181	0.982482	3.02043	3.04166	TCTTGATGATGATTTTACTTGGTAGTGCATACTGATTGGGTTTATCAGACTTGTTTGCATAGCAATAAATTTCTTCTAAACTGAA
HbsnoR20	C/D guide	0	1	2.84375	2.84668	TGTTCATGATGACAAGGTCGAGGTTTTGGATCATGAGTTTGCTGTTTTGACTTTTGCTTATAATTATGAT
HbsnoR21	C/D guide	4.90262e-06	0.999995	2.82999	2.83607	GTTAACTTTGATCCAAATGATGAAATAGCCTGAGAGGGGAAGCAAATTAGATGTGGCTTCAGAAGCTGTTTCTGAAGCAAAACATTGTGA
HbsnoR22	C/D orphan	0	1	4.90337	4.92769	GCTACCAATGGTTTCAGTGATGATAGCTTGATAGGGTCTGGAGGGTTTGGACAGGTCTACAAGGCAAAACTGAGAGACGGCTGTATTG
HbsnoR23	H/ACA guide	0	1	395.815	12485.3	GTGTAGAGAAAATCAGCTTTCGAGATGATCAGTGGACAGTTTTGGAAATTGCTTTAAGCAGATAAAAGATGGGCACTGAAGTTTGCCATTGAGCTTTTTCGTTAAATGGAGATTTTCCCAGTTACAAGA
HbsnoR24	H/ACA orphan	0	1	354.537	14668.8	TCTCGGCAATCAAACGCACCTCTGGTTTTCAGTACGTCAGTTAGGAAGAAGTAGAAAGAGATGCTGCTGGGATTTCAAAAAATGAGCTATGTTTAAGGGTACGTTTAAAAGGATAAATTGGTCTTTTTGTAGCATTTATGAAGCCGTGGCGACAGCA
HbsnoR25	H/ACA orphan	0	1	271.772	8562.99	GTTCTACATGTGATGACATACATGTAAAAGGTATGTCTGATAACAGAGAGAATACAGAAATGCTTTTGAGTTCTGACTAAAAAAACATATATATTTTCTCACCATGAAGAAAGATAGTGTCAAGAATCTAACAAAGCCAACACCT
HbsnoR26	H/ACA orphan	5.99562e-11	1	137.696	5303.07	TCTTGATTTTGGATCTCCATGAAAACTACTCTTCAAGAAGAGAGAGAGATTTGAATACTAGATTTTAGAGATTAAGAAAAAGAAATGAGATTGTTTTAAACATTAGTTTGGACCTTCATGAAGTATGCTGGTGAGAATTTATTGAGCATAATCATATACAA
HbsnoR27	H/ACA orphan	1.35478e-11	1	152.419	4788.97	GAGGATCCTTGAGTTTTCTTGCGATGAGGGTCTGTCGATAGGAGGAATCATGTTTTCAACATTACTCTGCTCTTCTAAGTGACTGTTTGAGTTAAGGCTTGGTGAGAAAGTGATGGACACGT
HbsnoR28	H/ACA orphan	5.53646e-12	1	151.474	4759.08	TTTCTCTACACCACCATTGGGTTCATCAATAGAACGGTAAATGGCATCAAGAAGAGAAGAAGAGAAAGATGGGGTTCTCTTCCTTTGAGTAAATGTGTTTTCCATTTCCCTGGAAGACCTCTCCTTCCTATACATGC
HbsnoR29	H/ACA orphan	2.84178e-08	1	117.701	4527.53	CTCTTCCTTCATAGCTGATGATATTTCTGCCAATCTAACCTCCAAACTTGATAGCGGGATGTTTAAGGCATTGGGAAGGGAAACAATCTTAAAGTGGTGGGCAGGGCGTACATCTACCAACACATGTGCTTCCCCTTTAACAATC
HbsnoR30	H/ACA orphan	0.000796985	0.999203	92.9585	3567.82	TTGTGAAGAGGTTCAACCATTTGCATATATCTTTGAAGATGAGTTGAGAAGAAATTCACAAGACATTAGCCTTGAACAAATTGATAAAGAGACAAATAGTAGATTTGCCAAGTGGTTCAAAGCTTATAATA
HbsnoR31	H/ACA orphan	0.0277793	0.972221	89.1675	2788.92	AGTTTGGTTGGATTGGAAGCAAATTAGAGTTGCTTGAAGTTAATTGAAGCTAGAAATCAAGGTCCAGGTGATAAGACCCAGTAGATTTGGGACAGGGAGTTTTGAGCTGATCTGCAGTAGGAGTCAGTGTCATCTCCACACAT
HbsnoR32	H/ACA orphan	0	1	175.039	353.326	TTCATTGCAGCTCATTCCAAGCTTGAGAGGCGGGAGTTTTCTAGCGATGAAGACAAGGATGCAGAGCTTCTCGCATTAGCAAATGGTGAGGATGATGTGCTGAATGAGGTTCTTGTTGATACAT
HbsnoR33	H/ACA orphan	0.0080724	0.991928	120.189	226.49	TTCTTTTTTATCATACCTTACCAAAACCAAATAAGGCTTTTAAGGGTAAAGGGAAAGAGACAGAGCCTATTGTAATGTAAAGGCGTCTACCCTCGCGAAGTTTCGGGAGGAAAGAAAGTCTTTGTGATGGTAATAGCT
HbsnoR34	H/ACA orphan	0.0332151	0.966785	42.8612	77.6111	TCTTTCTTTCTTTTGTTCTTGTTTTTTTTGAGCTAAAGTAAAGAAAGAAATAAAGAGAGAGAGGAAGGAGAAGATATGGAAAAGTTAAGCCATCTCTACTTGACAATCTTTCTTTACAACT
HbsnoR35	H/ACA orphan	1.9991e-06	0.999998	56.4332	60.004	GCTTGAGTGTATTATCTCTGTCATTCTACGTTCATAAAAGCAAGAAGCAGTGACAGATTATATTGGACTTGTGGCACATAAACGAAATCGTGGACAGTTAAATAGTGGTCCATTTTCTCTGGACGACATGGCGTTTATGTCACAAAA
HbsnoR36	H/ACA orphan	7.38687e-09	1	21.1596	22.584	CTTCCAGTAAATGTGAATGCACAAAGGATTTTACGCCCGTTTATGTGATGCTGGAGGATATATTGAGCTGTGTCCGTGTGCTCCAGACAGTTGTCTTGGACGATTCATATAAGGTGATAAGT
HbsnoR37	H/ACA orphan	0	1	17.289	17.3602	GCTTGAGTGTATTATCTCTGTCATTCTACGTTCATAAAAGCAAGAAGCAGTGACAGATTATATTGGACTTGTGGCACATAAACGAAATCGTGGACAGTTAAATAGTGGTCCATTTTCTCTGGACGACATGGCGTTTATGTCACAAAA
HbsnoR38	H/ACA orphan	0.0408439	0.959156	12.8142	12.8738	CCTTCTCTTCTTCTTCTGGCTTCTGGTTATAGGCTGCTAGGAGGAAGAGAGAGGGAAATAACAGAGGAGGTGGGCAAATTTGACGTTTGACTTGTGGATTTGTTTATCTGGTTTGATTGATAAGG
HbsnoR39	H/ACA orphan	0.00134225	0.998658	9.84902	10.5806	TAGATGCTCTATTTTCTCTCCTTTCATTTTTTGGGATGAAAGGCAGTGAAGAATGATCTCTGAATATAAAAGTGATGTAATGCTGTGTTAGATGGACTCTAGAATTCCTATGCATCCTAAAGGCTCTTCACATCAAATAATT
HbsnoR40	H/ACA orphan	0	1	9.51225	9.69164	GGGCTCAGCGTGGAGATTCCCTCAGGCAGCGTTTGAACTTTCTTTTGAATCCTGTTCAGGTATTTGAACTGAGCTCAAAACAGGGGCCAGAAGTAGGCCTTTATCTTTTCAGGAAGGTGCCTCACTTCCGAGTTCTCATATGT
HbsnoR41	H/ACA orphan	0.000818426	0.999182	8.0159	8.06353	GGGCGCTAGCAGCTTCGGTTGTCCTGGTTCTACCTCAGAGCTGAAATCGACGAAACCGGAGGTAGCAGAGCCCAAAACTATTATTTGAAGCTCAATCATTGTTTGTGCAACTGAGAATTTTTCAGTAGGTCTAAATTGACGGAGGGATTCCACAGAA
HbsnoR42	H/ACA orphan	0	1	6.86802	6.8982	TCTTCCAAAAATTTCTCTACGTGAAACATATCGCAGTAGCCCAACTTTGGGGAAGAGAGATGATCGATTGAAGGAACTATTTGAGCACCCGTGCAACGGGCTATGCGCTCTAAAAGTGGCCTCTTGATATTGAGAACAAGA
HbsnoR43	H/ACA orphan	0.0340872	0.965913	5.63753	5.83947	GACAGAGAAAGGTGGGCAGCTAATTAGAATTGCTTTCCTCCTCCAGTTCAGTCACAGCAGTCTGCCTCGATGATGGCTTCAAAGTGGTGAACGACAGCGTCAGCCACAGTAAGGAAGAACATCAATGGTAAACGACAGCA
HbsnoR44	H/ACA orphan	0	1	5.09992	5.1429	GTGATGCCTTAGCATGGAGATGGAGTCACAGATCTCCTTGGACTCTAAGGTAAATTCTCGCATTGAGAATACTTCTATTCAGCATGGGAATACTGGTGTAACATCATTGATCCCAGATCATGTTGAGCCACAGCT
HbsnoR45	H/ACA orphan	0	1	4.93391	4.97354	TGATGACAAGATCTTGGATGGTTTTTATGACCTGTATGGAATTTTGACCGAGTCCACATCAGAAAGAATGCCTTCACTAGTTGATTTGCAAGGAACACCAGTGTCAGATGGTGTCAGGTGGGAAGCAGTGCTAGTGAATAGGG
HbsnoR46	H/ACA orphan	0	1	4.43106	4.442	GTTGAGGCATTGAAGGGAGTTCCTTGCAAGCAGGTTGCTGCGGGACTTAACTTTACTGTATTCCTCGCAAGACAAGGTCATGTCTATAGTTGTGGGACCAACACACATGGGCAGCTTGGTCATGGTGACACAGTGGACAGACCAACACCC
HbsnoR47	H/ACA orphan	0.00108143	0.998919	3.40694	3.44604	AGCCAAAGACAAAGAATCGTATTCTCAGAGCAAACGGTGTCGTTTGGGTCTCATCGACTTTGCTTTGGCTCACAATAAGCCCCCTCTCAATATGTTCAAGCAAGATCCTCTGTCCCGTTCAAAATTGATATGTAAGCTCACAGGGGATAATG
HbsnoR48	H/ACA orphan	0.0068055	0.993195	3.3839	3.43619	ATGGACTTACTGCCAAATGGAGATGCAGTCTGAGATGAATTGTGCAGGAAGTCTATATATATAGCAATAGCATGGATCAGAATGGCAGCTCTGGAGTCGGGGACAAATCTAGCACAGTTTTTCTATCATGTATATAGAT
HbsnoR49	H/ACA orphan	2.11613e-11	1	3.22162	3.25748	TGGGTTAAATATACATGAAGGTATCAATGAACTTTTGGTGGTAATTATTGATCATCAAATTGATAAATGGGATCCAAAATTGAAGATGTCTAATTTATTGCTTCAGAATTTCTGATATTCCTGGTCTGTATTTTGAGAGTAGTGAACATTACAAAG
HbsnoR50	H/ACA orphan	0.000599464	0.999401	2.40977	2.4136	TTCTGAAGACAATAATTTCGTCCTGGTTTCTGATGCTGAAGAAATAAGTGGACTTTTTGAGGTTTTGCTTTTGAAAGAGGAACATGTTGGAAGGAGGTCCTAAATTTCCTGGAATTATTGACCTAAACAATCATGATAACAATT

## Sheet: Table S3
Table S3. The spearman correlation coefficient between the expression of 26 laticifier-abundant snoRNA and the total latex production and TSC/C
SnoRNA _ID	Coefficient between expression and total latex production	Coefficient between expression and TSC/C
HbsnoR46	0.3576	0.4596
HbsnoR23	0.441	0.4593
HbsnoR1	0.4103	0.4267
HbsnoR25	0.4297	0.3704
HbsnoR43	0.3002	0.3661
HbsnoR38	0.3222	0.3509
HbsnoR34	0.2822	0.3057
HbsnoR14	0.376	0.3021
HbsnoR28	0.3729	0.2877
HbsnoR27	0.2493	0.2774
HbsnoR10	0.2698	0.2588
HbsnoR26	0.2236	0.2228
HbsnoR49	0.1444	0.2183
HbsnoR44	0.2062	0.1867
HbsnoR5	0.3213	0.1851
HbsnoR4	0.2226	0.1814
HbsnoR9	0.0959	0.1418
HbsnoR2	0.1215	0.1163
HbsnoR41	0.102	0.11
HbsnoR45	-0.0051	0.0591
HbsnoR35	-0.0382	0.0408
HbsnoR42	0.1274	0.0227
HbsnoR7	-0.0627	0.0129
HbsnoR18	0.1073	-0.0025
HbsnoR3	-0.0128	-0.0548
HbsnoR40	-0.2241	-0.1174

## Sheet: Table S4
Table S4. The primers used for qRT-PCR in this study
Identity	Forward primer	Reverse primer
HbI5I	GGCTCTGTCCGAGGGTCTTTCA	CGAGAAGCGCCAAGGAACATG
HbsnoR1	TTTATGAAGCAATCAACAGA	TGATCATGACCCAACAATAT
HbsnoR2	TCAAACTCGTCTTCATCATCGTCAA	GTCTTCTTTTTCCGCTGACACTCG
HbsnoR3	GGTTCTTTGGTTTGGGATGAT	GCTCCCAAAAGTTGAGTTGCTGA
HbsnoR5	AACAGCCATCAGACCAACAT	ACCACAGCGAAGGAGAAGTA
HbsnoR6	GCATCATTGGAGATTTCTTTTA	ACAGTGAGAATCCCGCTTAA
HbsnoR7	GATGGTGATGAGTGAGCAGTTGAGC	GGCGGCGAAGAAGAAGAATAAGAA
HbsnoR8	GATACAAGTCTGGCTAATGGG	TTAGGGATTTTGACTGGAACC
HbsnoR10	TGGATCAGTCAAGGGTGCTAT	CTGCCTCTTCTGCTGCCAAT
HbsnoR11	AGTCAGACCAGCCCACCCAAT	CCTTTCGTAGCCATTACCCAC
HbsnoR13	TCCCTAATCCCAAACCAATCC	GAGATAAATCCAAATACTGCTCCAA
HbsnoR15	GAAAATGATGAGTGCAACTTCAGC	GGAAAGACTCAGATGAAGAGGATAG
HbsnoR19	CTCTCTCTCTCTCAGCGATTGCGA	GTTGACTTAAACATCTACAGTGTC
HbsnoR23	TCTTTCACTGTGTCTCTGTGGGGTT	TGGGCAATGTGTAGAGAAAATCAGC
HbsnoR25	ATCAACCGTTACACAACATCACAAA	TTTCAAGTTCCTACTCCAGAGCATT
HbsnoR26	TGGTGACTGTTTGAGTTTGGGGCTT	TTGCCGTCAATAATTCCTCAACCAT
HbsnoR27	GAGTGATAAACGAAGAGGACCAAGG	GAGTTTCAAGACAGATAAAATGGAG
HbsnoR28	GAGCCATAGAAACAGAGTTGGTAGT	ATACCTCCCTGTCTTTTCATCTTCA
HbsnoR29	CAGCCCTCTGTGAATCATTACCTCT	AGAATAAGCAGTAGAGAGTTCAATG
HbsnoR31	TAAAGAAAGCCAACAACGATT	GCATGATTGCGGGCCACTAGT
HbsnoR34	GGAACCACCATAAACATTGAGAAGT	CTTCAGCCTAAACACAAAACACCC
HbsnoR35	ACTGTATTTTTGTGACATAAACGCC	GCTTGAGTGTATTATCTCTGTCATTCA
HbsnoR38	TTGCCACAACTGATAAGGATT	ACTTTACAGTGGTGCCATTCA
HbsnoR40	ATGGTGGTAGCGTAGATAGGA	TACAGGTGGAGGAGAAATAAA
HbsnoR41	GGATTCCCTTGTTGAAAATAGCAGA	CCCAAAACAGCCCAAAGACTAATGC
HbsnoR42	TGGGCAGTCCTCAAAATACATCAAT	GCACACCAACCTGATGTTCTTTTAG
HbsnoR44	AGCTGTGGCTCAACATGATCTGGGA	GTGATGCCTTAGCATGGAGATGG
HbsnoR45	AGATTCAGACCTTGACTTGACCGCC	AGAATACTCCAGCGGAAGTTGTTGC
HbsnoR46	GGGTGTTGGTCTGTCCACTGTGT	GTTGAGGCATTGAAGGGAGTT
HbsnoR48	CAAGCCTTATCCCAAGACAGAG	AGTCCAAACATTACAACATCAA
HbsnoR49	CGAAATCAACACCACCTTTGTAATG	GATACTTGTTTGGAAATGGCGTGTT
